# Supplementary material for: Multiomics characteristics of neurogenesis-related gene are dysregulated in tumor immune microenvironment
Source: NPJ Genom Med. 2021 May 31;6:37. doi: 10.1038/s41525-021-00202-y (PMC8166819; doi:10.1038/s41525-021-00202-y)
Supplement: Supplementary file 2 — Supplementary Data 1 [file 41525_2021_202_MOESM2_ESM.xlsx]

## Sheet: Sheet1
All potential targets of MIR650
AGPAT4	INTS3	BMP8A	RICTOR	PDE11A	NMNAT1	DSN1	TLK1	INPP5A
ING4	INTS3	BMPR1A	RIF1	PDE11A	NNAT	DTL	TM2D1	INTS10
MBD6	IPO13	BPIFA1	RIMKLA	PHACTR4	NNT	DTNA	TM4SF19	ZYG11B
NONO	IREB2	BPTF	RIMKLB	PHYHD1	NOP2	DTNB	TM9SF1	ZZZ3
PAPOLG	IRF3	BRD1	RLIM	PIK3R1	NOTCH3	DTWD2	TM9SF1	ZSCAN22
RAC1	IRGQ	BRSK2	RNF169	PIP5K1A	NOTO	DUSP9	TM9SF4	ZSWIM5
WASF2	ISOC2	BRWD3	RNF187	PITPNM2	NPEPPS	DYNC1LI1	TMCC1	ZSWIM6
AMMECR1L	ITGA2B	BTBD11	RNF187	PLA2G4D	NPLOC4	DZIP1	TMED4	BICD2
ANKRD52	ITGA3	BTBD7	RNF207	POLA2	NPSR1	E2F2	TMEM104	BLMH
ARHGDIA	ITPK1	BTBD7	RNF217	POLA2	NR1H3	E2F2	TMEM116	RHPN2
ATP6V1A	ITPK1	BUB3	RNFT2	POMGNT1	NR2C1	E2F3	TMEM138	RIC8A
CHD6	ITPKC	C10orf82	RNPEPL1	PPP2R1B	NR2C2	EBF4	TMEM150A	INO80D
CNP	JAG2	C11orf24	RPL10L	PRKAA2	NR2E1	ECE2	TMEM154	INO80D
EFNB1	JMJD1C	C11orf49	RPL15	PRKAR1A	NRCAM	ECM1	TMEM161A	ZNRF3
FAM102A	JMJD4	C11orf54	RPL18A	PRPF8	NRG1	EDARADD	TMEM168	ZP3
HNRNPUL1	JOSD1	C12orf49	RPL23A	PRPF8	NRIP1	EDEM3	TMEM184B
KDM2A	JPX	C16orf95	RPL24	PRRC2B	NT5DC3	EEF2K	TMEM184C
KIF1A	KANSL1	C17orf50	RPL28	PSD2	NTRK2	EEF2K	TMEM216
LENG8	KANSL1	C17orf75	RPL3	PSKH1	NUDT16	EEPD1	TMEM229B
LENG8	KANSL1	C18orf25	RPS20	PSME3	NUDT4	EFHC1	TMEM33
LENG8	KANSL2	C19orf53	RRAS	PTDSS2	NUDT8	EFNB2	TMEM41A
LENG8	KANSL3	C1orf74	RRP15	PTDSS2	NUFIP1	EFNB3	TMEM67
LRP6	KARS1	C22orf46	RSBN1	PTPN14	NUMA1	EIF4EBP1	TMEM70
LRP6	KAT6A	C2CD3	RSL1D1	PTPRJ	NXF1	EIF4ENIF1	TMEM81
NR6A1	KAT6B	C2orf16	RTN4	PURA	OCIAD2	ELAVL1	TMEM87A
PIK3C2B	KAT6B	C2orf72	RUNDC3B	PYROXD2	OGT	ELAVL2	TMEM8B
RIMS4	KATNAL1	C6orf132	S100A1	QRICH1	OPN1MW	ELF2	TMEM91
SYDE1	KBTBD2	C9orf116	SACM1L	R3HDM1	OPN1MW2	ELL2	TMPRSS6
ATXN1	KCNG1	C9orf85	SAMD12	RAB2B	ORMDL1	ENOPH1	TNFRSF10D
B3GALT1	KCNV2	CA13	SAMD5	RAB3GAP1	OSBPL3	EPB41L4B	TOM1
B4GALNT1	KCTD5	CACNG1	SATB2	RAI14	OSCP1	EPGN	TOMM40L
CBX5	KCTD9	CALCA	SAV1	RAPGEF2	P2RX6	EPHB4	TOR2A
CELF3	KDM3B	CAMK2A	SCAF4	RAVER1	P2RY11	EPS15L1	TP53BP1
CUL2	KDM5A	CAMK2G	SCAMP4	RCOR3	PABPC1L2A	ERAS	TP53INP1
DHX15	KHDRBS1	CAMKK1	SCAP	RDH10	PABPC1L2B	ERBB4	TP73
EIF4G3	KHSRP	CAMKK2	SCARB1	RHOT1	PABPC4	ERCC1	TPRA1
FAM214B	KIAA0087	CAND1	SCD	RNF4	PAFAH1B1	ESF1	TPRXL
FBXW11	KIAA1958	CAPN10	SCLT1	RPP25	PAK1	ESRP2	TPST1
FOXP4	KIF13B	CAPZB	SCN1B	RXRB	PAPOLA	ESRRA	TRAK1
GDF11	KIF1B	CASC3	SCN4A	RXRB	PARD3	ETNK1	TRAPPC2
GIGYF1	KIF1C	CASC4	SCN8A	RXRB	PARP16	EXOSC8	TRIM13
GRIK3	KIF3A	CASP8AP2	SCOC	RXRB	PARP2	EZH2	TRIM23
GRIN2D	KIF3B	CASP8AP2	SCRN1	RXRB	PATZ1	FADS3	TRIM3
HEY1	KIF3C	CATSPER2	SCUBE3	RXRB	PAX2	FADS6	TRIM45
IGF2BP1	KIF5B	CBFA2T2	SDHAF2	S100PBP	PCCB	FAF2	TRIM52
IQSEC2	KLC3	CBX3	SDHD	SCP2	PCDH1	FAHD1	TRIM6
KCMF1	KLF10	CCDC127	SDK1	SENP5	PCDH7	FAHD2A	TRIM65
KIAA1324	KLF15	CCDC137	SDSL	SERTAD3	PCDH9	FAM104A	TRIO
KRT6C	KLF3	CCDC167	SEC16A	SETD5	PCDHGA1	FAM106A	TRIP12
LARP4B	KLHDC10	CCDC38	SEMA4G	SEZ6L2	PCDHGC5	FAM120A	TRMT1
LDB1	KLHDC8A	CCDC59	SEMA6C	SFXN2	PCF11	FAM120C	TRPS1
LETMD1	KLHL20	CCDC6	SEMA6D	SIX5	PCGF5	FAM171B	TRPV1
LRRC59	KLHL21	CCDC78	SERF2	SLAIN2	PCMTD1	FAM172A	TSC22D1
LYPLA2	KPNA4	CCNB1	SERPINE1	SLC27A1	PCSK4	FAM178B	TSEN54
MECP2	KPNA6	CCNJL	SF1	SLC44A1	PCYT2	FAM186B	TSKU
MITF	KRAS	CCNY	SFN	SMARCD1	PDE7A	FAM193A	TSNARE1
MORN4	KRT6A	CCT3	SFR1	SNRNP27	PDGFA	FAM199X	TSPAN31
MTA2	KTN1	CD109	SFXN3	SPAG17	PDGFB	FAM3C	TSPAN6
NDEL1	L2HGDH	CDC42	SGCD	SPRY4	PDK1	FAM66C	TSPAN7
NEURL4	LAMC1	CDC5L	SGSM2	TANC2	PDLIM7	FAM76A	TSPYL4
NEURL4	LCOR	CDCP1	SH3GL1	TAOK1	PDPR	FAM83B	TTC39C
ONECUT2	LEF1	CDH24	SH3GL2	TBCA	PDZD7	FANCA	TTC7B
PABPC5	LEMD2	CDH26	SH3GL3	TBCCD1	PEG10	FANCB	TTC9C
PCLO	LETM1	CDK18	SH3PXD2B	TCTN2	PELP1	FANCE	TTI1
PDS5A	LFNG	CDK20	SH3RF2	THEM5	PFAS	FAR1	TTLL4
PICK1	LIMD1	CDK2AP1	SH3TC2	THTPA	PFKFB2	FBF1	TTLL5
PLEC	LIN54	CDK5R2	SHB	TMED2	PGAM5	FBLIM1	TTYH2
PLEKHG5	LIX1L	CDKN1A	SHBG	TMEM209	PGAP1	FBXO33	TUBA3D
POLR2G	LMX1B	CDKN2AIPNL	SHISA6	TMEM214	PGF	FBXO41	TUBB
PRR3	LNX1	CDR2L	SHISA7	TNPO1	PGM1	FBXO7	TUBB
PRR3	LNX2	CEACAM16	SHMT1	TNRC6A	PGM2L1	FBXW7	TUBB
PRR3	LPAR2	CEBPB	SHMT1	TNRC6A	PGPEP1	FBXW8	TUBB
PRR3	LRFN1	CEBPG	SHMT2	TRIOBP	PHACTR1	FBXW9	TUBB
PRR3	LRP10	CELF1	SHOX2	TTC5	PHAX	FCHO2	TUBB
PRR3	LRRC20	CELSR2	SIAE	TXLNA	PHC2	FEM1C	TUBB
PRR3	LRRC29	CELSR3	SIN3A	TXN2	PHF12	FEZ1	TUBB
RAB11FIP4	LRRFIP1	CENPB	SLC12A2	UBE2Q1	PHF20L1	FGD4	TUBB2A
RAB5B	LRRFIP2	CENPH	SLC16A3	UBXN1	PHIP	FGF19	TUBB6
RFX7	LSM12	CENPN	SLC16A8	ULK3	PHKG2	FGFR2	TUSC3
SERBP1	LTA4H	CENPP	SLC17A5	USP2	PHLDB1	FHDC1	TYRO3
SHC1	LUC7L	CEP152	SLC22A17	USP22	PHPT1	FHIT	UBA52
SLC41A1	LUC7L3	CEP89	SLC22A2	USP34	PIGS	FITM2	UBE2D1
SMG1	LY6G5B	CERS2	SLC27A4	VANGL2	PIGT	FKBP1A	UBE2H
SOX12	LY6G5B	CERS4	SLC29A1	WDTC1	PIK3C2A	FKBP5	UBE3A
SRSF1	LY6G5B	CERS5	SLC2A1	ZC3H11A	PIK3C3	FLCN	UBIAD1
STRADB	LY6G5B	CGGBP1	SLC30A10	ZER1	PIP4K2C	FMO5	UBL4A
TNRC6B	LY6G5B	CHCHD5	SLC30A6	ZFHX2	PITPNA	FMR1	UBN1
TRAF4	LY6G5B	CHD3	SLC30A8	ZFHX4	PKIG	FNBP1L	UBN2
UBE2D2	LY6G5B	CHERP	SLC35A2	ZMYM3	PLA2G6	FOPNL	UBOX5
UBE2M	LYRM1	CHIC1	SLC38A5	ZNF451	PLAG1	FOPNL	UBP1
UHRF2	LYRM4	CHKB	SLC39A10	ZNF587	PLAGL2	FOXJ3	UBR1
YIPF6	LZTR1	CHRM3	SLC43A1	ZNF619	PLCB4	FOXK1	UBTD1
ACVR1B	MACF1	CHRNB2	SLC46A1	ZNF69	PLCXD1	FOXN3	UCKL1
AHCYL2	MACROD2	CHST1	SLC4A8	ZNF827	PLEKHA7	FRS2	UCP3
AHDC1	MAD2L1BP	CHSY3	SLC6A15	ZNF850	PLEKHG3	FRYL	UFC1
ANKRD11	MAD2L2	CIDEB	SLC7A13	ZSCAN29	PLEKHG4	FTO	UGGT1
ANXA2	MAGI1	CIDEB	SLC7A5	ABCB8	PLEKHG6	FUZ	ULK2
ANXA4	MAGI1	CITED4	SLC9A3R1	ABCC6	PLIN5	FZD4	UPF1
ARPC5	MAGT1	CKAP2L	SLC9A6	ABCC6	PLOD1	G3BP1	UPF3B
ARPP19	MAMSTR	CKMT1B	SLITRK2	ABCF1	PLXNA1	G3BP2	USF2
ARSK	MAN2B2	CKS1B	SLTM	ABCF1	PLXNB1	GAB2	USH1G
ASB12	MAP1B	CLDN7	SMAD1	ABCF1	PMPCA	GABARAPL1	USP12
ASB6	MAP2K2	CLDN7	SMARCC1	ABCF1	PNKD	GABPB1	USP54
BBS1	MAP7D1	CLIP1	SMARCC2	ABCF1	PNO1	GAL3ST1	UST
BCAS4	MAPK13	CLSPN	SMARCD2	ABCF1	POGLUT1	GALK1	UTP20
BCL6	MAPK8IP3	CLTC	SMARCE1	ABCF1	POLDIP2	GALNT2	VAMP3
BEND7	MAPKAP1	CLUAP1	SMOX	ABCG8	POLDIP3	GAS2L1	VAMP7
BRD8	MAPKAPK5	CMPK1	SMPD4	ABHD16A	POLE	GAS7	VAPA
C1GALT1C1	MAPRE1	CMTM1	SMS	ABHD16A	POMZP3	GAS8	VARS2
C1GALT1C1	MARCKSL1	CNFN	SMYD2	ABHD16A	POMZP3	GATAD2A	VARS2
C1orf21	MARK1	CNN3	SMYD4	ABHD16A	POU2F1	GATAD2B	VARS2
C2CD2L	MARK2	CNNM3	SNAPC3	ABHD16A	PPARGC1A	GATAD2B	VARS2
CACNB1	MARS2	CNOT6	SNCB	ABHD16A	PPEF2	GBA2	VARS2
CALR	MAST3	CNST	SNF8	ABHD16A	PPIL4	GCM1	VARS2
CANX	MAZ	CNTD1	SNRNP35	ABHD2	PPIL6	GDA	VASP
CANX	MBD1	CNTD2	SNRNP70	ACAD9	PPM1B	GDE1	VAT1
CBX6	MBD5	CNTFR	SNRPD1	ACAP2	PPME1	GDI1	VAX1
CD3EAP	MBOAT2	COBL	SNTB1	ACIN1	PPP1CA	GEMIN6	VCL
CDK12	MCM5	COL24A1	SNTB2	ACOX1	PPP1R13L	GEMIN7	VDAC3
CDKAL1	MDGA1	COL5A3	SNTB2	ACTR1A	PPP1R15A	GEN1	VPS25
CEP350	MDGA2	COLEC11	SNURF	ACVR1	PPP1R15B	GGCX	VPS37D
CEP85	MEAF6	COPG1	SNX14	ACVR2B	PPP1R16A	GGPS1	VPS8
CHN2	MED13	COPS4	SNX16	ADAM15	PPP1R3D	GIN1	VSTM2A
CHN2	MED13L	COQ5	SNX4	ADAT1	PPP1R8	GJC1	VTA1
CHORDC1	MED14	CORO1C	SNX6	ADAT3	PPP2CA	GK5	WASF3
CHORDC1	MED20	COX18	SOCS2	ADCY6	PPP2R2A	GLG1	WASL
CHTF8	MEF2D	CPD	SOCS5	ADD2	PPP3CB	GLMN	WBP2
CHTOP	MEIS3	CPLX1	SOCS6	ADO	PPP4R4	GLRA2	WDFY3
CLASP1	MESP2	CPLX2	SORT1	ADRB2	PPP4R4	GLUL	WDHD1
CLCN5	METAP2	CPNE4	SOS2	AFF4	PPP6C	GMPPA	WDR18
CORO2B	METTL14	CPNE8	SOX9	AK1	PPP6R2	GNAI3	WDR37
CREB5	METTL16	CRABP2	SP1	AKAP10	PRDX6	GNAS	WDR48
CRY2	METTL9	CRAT	SP3	AKIRIN1	PRG2	GNPTG	WDR5B
CS	METTL9	CRCP	SPA17	AKR7A2	PRKAB2	GNS	WDR62
CSNK1G3	MFN1	CREB3L2	SPAG16	ALDOA	PRKCA	GOLPH3	WDR63
CSTF3	MFSD2A	CREB3L4	SPATA12	ALDOC	PRLR	GPAA1	WDR82
CTCF	MGA	CREBZF	SPATS2	AMIGO2	PRMT8	GPAM	WHAMM
CTNND1	MGAT4A	CRK	SPC24	AMMECR1	PROX1	GPATCH1	WIPF2
DCAF7	MGST1	CRKL	SPEN	AMOT	PRPF40A	GPATCH8	WIZ
DCP2	MICAL2	CRLF3	SPPL2A	AMOTL1	PRPF4B	GPCPD1	WLS
DCUN1D3	MICALL1	CSNK1G1	SPRYD4	ANAPC16	PRR7	GPHN	WNK1
DDX6	MKI67	CSNK1G2	SPTB	ANGPTL4	PRRC2A	GPKOW	WSB1
DUSP19	MLH1	CSPP1	SQSTM1	ANK3	PRRC2A	GPR107	XPO5
DZIP3	MLXIP	CSTB	SQSTM1	ANKAR	PRRC2A	GPR137	XPO6
E2F1	MLXIP	CTAG1A	SRCAP	ANKHD1	PRRC2A	GPR156	XPO7
EFNA5	MME	CTAG1B	SREBF1	ANKMY1	PRRC2A	GPR37L1	XRRA1
ELF3	MMP15	CTDSP1	SREBF2	ANKRD16	PRRC2A	GPR61	YBX2
EPHA7	MMP16	CTDSP2	SREK1IP1	ANKRD24	PRRC2A	GPX3	YBX2
ERC1	MMS22L	CTDSPL	SRF	ANKRD50	PRRT2	GRB2	YDJC
ERF	MOB3C	CTDSPL2	SRGAP2	ANKS1B	PRY	GSPT1	YLPM1
EXOG	MOCS1	CTF1	SRRD	ANKS6	PRY	GSR	YOD1
FA2H	MON2	CTNNA2	SRRM2	ANXA6	PRY	GSS	YWHAZ
FAM155B	MORN5	CUEDC1	SRSF11	ANXA7	PRY2	GTF2A2	YY1
FAM160A1	MOSPD3	CUEDC2	SRSF2	AP1AR	PSD4	GTF2E1	ZBED4
FAM160B1	MPDU1	CUL3	SRSF3	AP1B1	PSMB5	GTF2H4	ZBTB10
FAM168B	MPHOSPH8	CXorf40A	SRSF4	AP1G1	PSMD1	GTF2H4	ZBTB11
FAM53C	MPI	CXorf40B	SSBP2	AP1S2	PSMD11	GTF2H4	ZBTB3
FBRS	MRPL12	CXXC1	ST7L	AP3B1	PSMF1	GTF2H4	ZBTB34
FBXO21	MRPL23	CYP20A1	ST8SIA2	AP3M1	PSPH	GTF2H4	ZBTB4
FEM1A	MRPL23	CYP2B6	STAG2	AP3S1	PTAR1	GTF2H4	ZBTB4
FGD1	MRPL33	CYP4A11	STARD3	APBB1	PTBP3	GTF3C3	ZBTB41
FLNA	MRPL43	CYP51A1	STAU1	APBB2	PTCD2	GTF3C6	ZBTB7C
FOXP1	MRPL52	CYP8B1	STEAP3	APC	PTEN	H6PD	ZC2HC1B
FUBP3	MRPS10	CYTH3	STK25	APH1A	PTEN	HADHA	ZC2HC1C
FXN	MRPS14	DACH1	STK35	API5	PTER	HAPLN4	ZC3H12B
GALNT11	MRPS18A	DAD1	STK36	APLP2	PTGES2	HAT1	ZC3H13
GCLM	MRRF	DAG1	STK38	APOA5	PTGES3	HAUS3	ZC3H14
GIGYF2	MRS2	DAGLA	STK39	APOO	PTGR2	HAUS4	ZC3H7B
GLS	MSL1	DAO	STK4	APTX	PTHLH	HAUS5	ZC3H8
GMFB	MSL2	DBF4B	STOML2	AR	PTK2	HAUS6	ZCCHC10
GUF1	MSMO1	DBNDD2	STRAP	ARF1	PTK6	HBP1	ZCCHC3
HECTD3	MTCH1	DBR1	STRC	ARFIP1	PTPN11	HBP1	ZCCHC4
HMGA1	MTHFD1L	DCAF10	STX16	ARHGAP35	PTPN9	HCAR1	ZDHHC17
HOXA2	MTHFD2	DCAF11	STX17	ARHGAP39	PTPRN	HCN3	ZDHHC19
HOXB8	MTMR12	DCAF11	STX1A	ARHGAP5	PUM2	HCN3	ZFAND4
IBA57	MTMR8	DCAF5	STX5	ARHGAP6	PURB	HDAC5	ZFHX3
IFT122	MTO1	DCLK1	STYX	ARL10	PVR	HEATR1	ZFP3
IFT52	MTPAP	DCPS	SUMF2	ARL5A	PXMP4	HECTD1	ZFP62
IFT80	MTSS1	DCTN3	SUN3	ARL8A	QPCTL	HECTD2	ZFR
IL17RD	MTX1	DCTN5	SUPT7L	ARMC5	RAB11B	HERC2	ZIC5
ILF3	MUC12	DDR1	SUZ12	ARRDC1	RAB14	HERC2	ZMIZ2
KDM1A	MUL1	DDR1	SV2C	ARRDC4	RAB15	HERC2	ZMYND11
KLF7	MXD1	DDR1	SVIL	ARV1	RAB1A	HERC4	ZNF117
KLHL26	MYADM	DDR1	SWT1	ASAP1	RAB36	HEXIM1	ZNF124
KLHL3	MYBPHL	DDR1	SYN2	ASH1L	RAB38	HGS	ZNF148
KRT35	MYL12B	DDR1	SYNGAP1	ASPDH	RAB3B	HIBADH	ZNF185
LDLRAP1	MYO18A	DDR1	SYNGAP1	ASTN2	RAB40A	HINT1	ZNF19
LENEP	MYPOP	DDX1	SYPL1	ATAD2	RAB5C	HIPK1	ZNF207
LHPP	MYRIP	DDX19A	SYT14	ATG13	RAB6B	HIRIP3	ZNF236
LHX4	N4BP1	DDX19B	SYT7	ATG14	RABEP2	HK1	ZNF264
LMNA	NAA15	DDX55	SYT9	ATG2A	RABGGTA	HMBS	ZNF277
LRRC49	NAA25	DECR2	SZT2	ATG9B	RABGGTA	HMGCS1	ZNF280C
LTN1	NAA50	DECR2	TAF12	ATL1	RABL2A	HMGN1	ZNF317
MAFG	NAB1	DEFB105A	TAF8	ATN1	RACGAP1	HMGN2	ZNF341
MAGI3	NAB2	DEFB105A	TAOK2	ATP13A3	RAF1	HMGXB4	ZNF365
MAPK1	NADSYN1	DEFB105A	TARBP2	ATP1A1	RALBP1	HNF1A	ZNF365
MAPT	NANP	DEFB105A	TARDBP	ATP1B3	RALGAPA1	HNRNPA2B1	ZNF383
MAPT	NAP1L5	DEFB105B	TATDN2	ATP6V0A1	RALGDS	HNRNPA3	ZNF385A
MAPT	NAPA	DEFB105B	TBC1D12	ATP6V0A2	RANBP17	HNRNPAB	ZNF385C
MDM2	NARF	DEFB105B	TBC1D2	ATP6V1B1	RANBP9	HNRNPH3	ZNF410
MED17	NAV1	DEFB105B	TBC1D24	ATP6V1C2	RAP1GAP	HOMER1	ZNF420
MED22	NCAPG2	DEGS2	TBCK	ATP7B	RAP2B	HOMER2	ZNF436
MED22	NCBP1	DFFA	TBKBP1	ATP8A2	RAPH1	HOOK3	ZNF436
MEPCE	NCDN	DGCR2	TBL1XR1	ATXN1L	RARA	HOXB1	ZNF44
MLEC	NCOA2	DGKA	TBL2	ATXN2L	RARG	HOXB5	ZNF446
MMACHC	NDE1	DHRS3	TBR1	ATXN7L1	RARRES2	HOXC6	ZNF449
MRPS11	NDE1	DHX40	TCEA1	AXDND1	RASA1	HOXD11	ZNF473
MTM1	NDRG2	DHX8	TCEANC2	AXIN1	RBBP5	HP1BP3	ZNF490
MTMR4	NDST1	DIP2C	TCHH	B4GALNT3	RBBP6	HPDL	ZNF507
MXI1	NEDD4L	DIRAS1	TCTN3	B4GALT5	RBFOX1	HRK	ZNF512B
NACC1	NEDD8	DISP1	TDP1	B4GALT7	RBM14-RBM4	HS6ST2	ZNF516
NCOR2	NEDD8	DLG4	TERF1	BAAT	RBM14	HSD17B1	ZNF527
NCS1	NEK2	DLGAP1	TERF2	BAAT	RBM17	HSPA1L	ZNF546
NDUFA7	NF2	DLX1	TET2	BANP	RBM23	HSPA1L	ZNF546
NECAB3	NFIA	DMBX1	TET3	BAX	RCN2	HSPA1L	ZNF560
NECAP1	NFIB	DMWD	TFAP4	BAZ1B	RCOR1	HSPA1L	ZNF573
NENF	NFKBIL1	DNAJA2	TFCP2	BAZ2A	RDH13	HSPA1L	ZNF581
NFAT5	NFKBIL1	DNAJB1	TFDP2	BBC3	RDH13	HTT	ZNF587B
NHEJ1	NFKBIL1	DNAJB5	TGFBR1	BCAM	RDH13	HUWE1	ZNF599
NKAIN2	NFKBIL1	DNAJC16	TGOLN2	BCAR1	RDH13	IDE	ZNF609
NKAP	NFKBIL1	DNAJC21	THOC2	BCAR1	RDH13	IER5	ZNF618
NKX3-2	NFKBIL1	DNAJC9	THRA	BCAT2	RDH13	IFT88	ZNF639
NOL6	NFKBIL1	DNAL1	TIA1	BCL10	RDH13	IGF1R	ZNF644
NPTXR	NFYC	DNMT3A	TIMM10	BCL11A	RDH13	IGLON5	ZNF664
NR1D1	NIF3L1	DOCK1	TIMM8A	BCL2L2-PABPN1	RDH13	IGSF8	ZNF669
NRF1	NIT2	DOT1L	TIMP3	BCL2L2	RDH13	IGSF9B	ZNF697
NSUN7	NKTR	DPF2	TINF2	BCL7A	RDX	IL1F10	ZNF70
NUCB1	NLE1	DPH1	TINF2	BCL7A	RELL1	ILK	ZNF716
OTUD5	NLGN3	DPP4	TIPIN	BCL7B	REM2	IMMP2L	ZNF749
PACS1	NLRX1	DPP8	TLCD2	BEAN1	REPS2	IMPAD1	ZNF774
PBX1	NMB	DPY19L3	TLCD2	BEST1	REXO2	IMPDH1	ZNF793
PCDHGC3	NME1-NME2	DPYSL4	TLE1	BEX2	RFX2	INHBB	ZNF805
PCNP	NME2	DRD1	TLE3	BICD1	RGS9BP	INO80C	ZNF829
