# Supplementary material for: Multiomics characteristics of neurogenesis-related gene are dysregulated in tumor immune microenvironment
Source: NPJ Genom Med. 2021 May 31;6:37. doi: 10.1038/s41525-021-00202-y (PMC8166819; doi:10.1038/s41525-021-00202-y)
Supplement: Supplementary file 3 — Supplementary Data 2 [file 41525_2021_202_MOESM3_ESM.xlsx]

## Sheet: Sheet1
Cell type	gene symbol
C1_Exhausted_CD8_T_Cells.csv	CD8A
C1_Exhausted_CD8_T_Cells.csv	NKG7
C1_Exhausted_CD8_T_Cells.csv	KLRK1
C1_Exhausted_CD8_T_Cells.csv	CST7
C1_Exhausted_CD8_T_Cells.csv	CD8B
C1_Exhausted_CD8_T_Cells.csv	CCL4
C1_Exhausted_CD8_T_Cells.csv	GZMK
C1_Exhausted_CD8_T_Cells.csv	CCL4L1
C1_Exhausted_CD8_T_Cells.csv	CCL4L2
C1_Exhausted_CD8_T_Cells.csv	PRF1
C1_Exhausted_CD8_T_Cells.csv	CD2
C1_Exhausted_CD8_T_Cells.csv	TIGIT
C1_Exhausted_CD8_T_Cells.csv	PDCD1
C1_Exhausted_CD8_T_Cells.csv	TOX
C1_Exhausted_CD8_T_Cells.csv	CD3D
C1_Exhausted_CD8_T_Cells.csv	IL32
C1_Exhausted_CD8_T_Cells.csv	GZMA
C1_Exhausted_CD8_T_Cells.csv	CD3E
C1_Exhausted_CD8_T_Cells.csv	CD27
C1_Exhausted_CD8_T_Cells.csv	ITM2A
C1_Exhausted_CD8_T_Cells.csv	PRKCH
C1_Exhausted_CD8_T_Cells.csv	SIRPG
C1_Exhausted_CD8_T_Cells.csv	IL2RB
C1_Exhausted_CD8_T_Cells.csv	CTSW
C1_Exhausted_CD8_T_Cells.csv	CD7
C1_Exhausted_CD8_T_Cells.csv	FCRL3
C1_Exhausted_CD8_T_Cells.csv	DTHD1
C1_Exhausted_CD8_T_Cells.csv	LAG3
C1_Exhausted_CD8_T_Cells.csv	SLA
C1_Exhausted_CD8_T_Cells.csv	PYHIN1
C2_CD4_T_Cells.csv	IL7R
C2_CD4_T_Cells.csv	CCR7
C2_CD4_T_Cells.csv	BCL11B
C2_CD4_T_Cells.csv	SPOCK2
C2_CD4_T_Cells.csv	CD3D
C2_CD4_T_Cells.csv	CXCR4
C2_CD4_T_Cells.csv	CD3E
C2_CD4_T_Cells.csv	SELL
C2_CD4_T_Cells.csv	LTB
C2_CD4_T_Cells.csv	SORL1
C2_CD4_T_Cells.csv	TCF7
C2_CD4_T_Cells.csv	CD69
C2_CD4_T_Cells.csv	IL32
C2_CD4_T_Cells.csv	FYB
C2_CD4_T_Cells.csv	GIMAP7
C2_CD4_T_Cells.csv	ITK
C2_CD4_T_Cells.csv	PIK3IP1
C2_CD4_T_Cells.csv	DGKA
C2_CD4_T_Cells.csv	TC2N
C2_CD4_T_Cells.csv	ZAP70
C2_CD4_T_Cells.csv	CYTIP
C2_CD4_T_Cells.csv	CD4
C2_CD4_T_Cells.csv	GPR183
C2_CD4_T_Cells.csv	TNFAIP3
C2_CD4_T_Cells.csv	TXK
C2_CD4_T_Cells.csv	IKZF1
C2_CD4_T_Cells.csv	GIMAP4
C2_CD4_T_Cells.csv	TNFSF8
C2_CD4_T_Cells.csv	CAMK4
C2_CD4_T_Cells.csv	S1PR1
C2_CD4_T_Cells.csv	CD5
C2_CD4_T_Cells.csv	CD28
C2_CD4_T_Cells.csv	CD48
C3_B_Cells.csv	MS4A1
C3_B_Cells.csv	CD79A
C3_B_Cells.csv	BANK1
C3_B_Cells.csv	BCL11A
C3_B_Cells.csv	IRF8
C3_B_Cells.csv	CD79B
C3_B_Cells.csv	CD19
C3_B_Cells.csv	CD22
C3_B_Cells.csv	HLA-DQB1
C3_B_Cells.csv	HLA-DQA1
C3_B_Cells.csv	HLA-DRA
C3_B_Cells.csv	NCF1
C3_B_Cells.csv	ADAM28
C3_B_Cells.csv	NAPSB
C3_B_Cells.csv	NCF1C
C3_B_Cells.csv	HLA-DRB5
C3_B_Cells.csv	HLA-DRB1
C3_B_Cells.csv	PAX5
C3_B_Cells.csv	TCF4
C3_B_Cells.csv	IGLL5
C3_B_Cells.csv	HLA-DRB6
C3_B_Cells.csv	HLA-DMB
C3_B_Cells.csv	HLA-DQA2
C3_B_Cells.csv	FCRL1
C3_B_Cells.csv	WDFY4
C3_B_Cells.csv	CD37
C3_B_Cells.csv	HLA-DQB2
C3_B_Cells.csv	FGD2
C3_B_Cells.csv	HVCN1
C3_B_Cells.csv	HLA-DPA1
C3_B_Cells.csv	BLK
C4_Cytotoxic_CD8_T_Cells.csv	NKG7
C4_Cytotoxic_CD8_T_Cells.csv	GZMA
C4_Cytotoxic_CD8_T_Cells.csv	CST7
C4_Cytotoxic_CD8_T_Cells.csv	CTSW
C4_Cytotoxic_CD8_T_Cells.csv	KLRK1
C4_Cytotoxic_CD8_T_Cells.csv	CCL4
C4_Cytotoxic_CD8_T_Cells.csv	PRF1
C4_Cytotoxic_CD8_T_Cells.csv	AOAH
C4_Cytotoxic_CD8_T_Cells.csv	ZAP70
C4_Cytotoxic_CD8_T_Cells.csv	ITGB2
C4_Cytotoxic_CD8_T_Cells.csv	IL2RB
C4_Cytotoxic_CD8_T_Cells.csv	CCL4L1
C4_Cytotoxic_CD8_T_Cells.csv	CCL4L2
C4_Cytotoxic_CD8_T_Cells.csv	CD2
C4_Cytotoxic_CD8_T_Cells.csv	SELPLG
C4_Cytotoxic_CD8_T_Cells.csv	CORO1A
C4_Cytotoxic_CD8_T_Cells.csv	IL32
C4_Cytotoxic_CD8_T_Cells.csv	LCP1
C4_Cytotoxic_CD8_T_Cells.csv	SAMD3
C4_Cytotoxic_CD8_T_Cells.csv	GZMH
C5_Macrophage.csv	TYROBP
C5_Macrophage.csv	FCER1G
C5_Macrophage.csv	CYBB
C5_Macrophage.csv	IFI30
C5_Macrophage.csv	HLA-DQB1
C5_Macrophage.csv	PLEK
C5_Macrophage.csv	AIF1
C5_Macrophage.csv	HLA-DRA
C5_Macrophage.csv	MS4A6A
C5_Macrophage.csv	LILRB4
C5_Macrophage.csv	LYN
C5_Macrophage.csv	LILRB2
C5_Macrophage.csv	MPEG1
C5_Macrophage.csv	HLA-DMB
C5_Macrophage.csv	ALOX5
C5_Macrophage.csv	TGFBI
C5_Macrophage.csv	CSF1R
C5_Macrophage.csv	HLA-DQA1
C5_Macrophage.csv	HLA-DRB5
C5_Macrophage.csv	NCF1C
C5_Macrophage.csv	HLA-DRB6
C5_Macrophage.csv	HLA-DRB1
C5_Macrophage.csv	RAB31
C5_Macrophage.csv	CD14
C5_Macrophage.csv	LST1
C5_Macrophage.csv	NCF1
C5_Macrophage.csv	ALDH2
C5_Macrophage.csv	HCK
C5_Macrophage.csv	HLA-DMA
C5_Macrophage.csv	MNDA
C5_Macrophage.csv	LGALS9
C5_Macrophage.csv	IRF8
C5_Macrophage.csv	HLA-DQB2
C5_Macrophage.csv	RNASE6
C5_Macrophage.csv	PLXDC2
C5_Macrophage.csv	FCGR3A
C5_Macrophage.csv	FGD2
C5_Macrophage.csv	PILRA
C5_Macrophage.csv	IGSF6
C5_Macrophage.csv	CD4
C5_Macrophage.csv	CD163
C5_Macrophage.csv	C1orf162
C5_Macrophage.csv	HLA-DPA1
C5_Macrophage.csv	CD86
C5_Macrophage.csv	TLR2
C5_Macrophage.csv	THEMIS2
C5_Macrophage.csv	TNFSF13B
C6_FOXP3_CD4_T_Cells.csv	CD3D
C6_FOXP3_CD4_T_Cells.csv	SPOCK2
C6_FOXP3_CD4_T_Cells.csv	CD4
C6_FOXP3_CD4_T_Cells.csv	CD2
C6_FOXP3_CD4_T_Cells.csv	CD3E
C6_FOXP3_CD4_T_Cells.csv	TIGIT
C6_FOXP3_CD4_T_Cells.csv	CTLA4
C6_FOXP3_CD4_T_Cells.csv	ICOS
C6_FOXP3_CD4_T_Cells.csv	IL32
C6_FOXP3_CD4_T_Cells.csv	LAT
C6_FOXP3_CD4_T_Cells.csv	ITM2A
C6_FOXP3_CD4_T_Cells.csv	LCK
C6_FOXP3_CD4_T_Cells.csv	SIRPG
C6_FOXP3_CD4_T_Cells.csv	CD28
C6_FOXP3_CD4_T_Cells.csv	ZAP70
C6_FOXP3_CD4_T_Cells.csv	ITK
C6_FOXP3_CD4_T_Cells.csv	BATF
C7_Exhausted_CD8_T_Cells.csv	MKI67
C7_Exhausted_CD8_T_Cells.csv	NUSAP1
C7_Exhausted_CD8_T_Cells.csv	LMNB1
C7_Exhausted_CD8_T_Cells.csv	ASPM
C7_Exhausted_CD8_T_Cells.csv	CCNA2
C7_Exhausted_CD8_T_Cells.csv	ZWINT
C7_Exhausted_CD8_T_Cells.csv	ITM2A
C7_Exhausted_CD8_T_Cells.csv	HMGB2
C7_Exhausted_CD8_T_Cells.csv	TYMS
C7_Exhausted_CD8_T_Cells.csv	TOP2A
C7_Exhausted_CD8_T_Cells.csv	SMC2
C7_Exhausted_CD8_T_Cells.csv	ATAD2
C7_Exhausted_CD8_T_Cells.csv	TPX2
C7_Exhausted_CD8_T_Cells.csv	TK1
C7_Exhausted_CD8_T_Cells.csv	MAD2L1
C7_Exhausted_CD8_T_Cells.csv	BIRC5
C7_Exhausted_CD8_T_Cells.csv	SH2D1A
C7_Exhausted_CD8_T_Cells.csv	CDK1
C7_Exhausted_CD8_T_Cells.csv	BUB1
C7_Exhausted_CD8_T_Cells.csv	TOX
C7_Exhausted_CD8_T_Cells.csv	AURKB
C7_Exhausted_CD8_T_Cells.csv	UBE2C
C7_Exhausted_CD8_T_Cells.csv	SH2D2A
C7_Exhausted_CD8_T_Cells.csv	CRIP1
C7_Exhausted_CD8_T_Cells.csv	PTPN7
C7_Exhausted_CD8_T_Cells.csv	DNAJC9
C7_Exhausted_CD8_T_Cells.csv	FANCI
C7_Exhausted_CD8_T_Cells.csv	GZMA
C7_Exhausted_CD8_T_Cells.csv	ASF1B
C7_Exhausted_CD8_T_Cells.csv	CENPF
C7_Exhausted_CD8_T_Cells.csv	KIFC1
C7_Exhausted_CD8_T_Cells.csv	PDCD1
C7_Exhausted_CD8_T_Cells.csv	UBE2T
C7_Exhausted_CD8_T_Cells.csv	C12orf75
C7_Exhausted_CD8_T_Cells.csv	SIRPG
C7_Exhausted_CD8_T_Cells.csv	EZH2
C7_Exhausted_CD8_T_Cells.csv	MLF1IP
C7_Exhausted_CD8_T_Cells.csv	MYO1G
C7_Exhausted_CD8_T_Cells.csv	SMC4
C7_Exhausted_CD8_T_Cells.csv	KIF22
C7_Exhausted_CD8_T_Cells.csv	CENPM
C7_Exhausted_CD8_T_Cells.csv	TACC3
C7_Exhausted_CD8_T_Cells.csv	CASC5
C7_Exhausted_CD8_T_Cells.csv	PTTG1
